# Supplementary material for: Antimicrobial, Antioxidant and Antiproliferative Secondary Metabolites from Inonotus nidus-pici
Source: Molecules. 2021 Sep 7;26(18):5453. doi: 10.3390/molecules26185453 (PMC8468361; doi:10.3390/molecules26185453)
Supplement: Supplementary file 1 [file molecules-26-05453-s001.zip]

Archive with 1 entries (1 files):
- molecules-1347549-supplementary.pdf
